# Supplementary material for: Locomotor adaptations to prolonged step-by-step frontal plane trunk perturbations in young adults
Source: PLoS One. 2018 Sep 20;13(9):e0203776. doi: 10.1371/journal.pone.0203776 (PMC6147485; doi:10.1371/journal.pone.0203776)
Supplement: S1 Table — [COM_block] Center of mass (COM) sway data for each subject are shown. The baseline data were collected during stepping on the treadmill prior to connecting the cables for the force field perturbations and then after connecting the cables with low tension in the cables (6N). COM sway is shown for stabilizing and destabilizing forces at two levels, 2.5% and 5% body weight (BW) when participants were holding (Hold) or not holding (No Hold) the handle at the front of the treadmill. Data are shown for trials before (Pre), during (Pull) and after (Post) the force field block. [SW_block] Step width (SW) data for each subject are shown. The baseline data were collected during stepping on the treadmill prior to connecting the cables for the force field perturbations and then after connecting the cables with low tension in the cables (6N). COM sway is shown for stabilizing and destabilizing forces at two levels, 2.5% and 5% body weight (BW) when participants were holding (Hold) or not holding (No Hold) the handle at the front of the treadmill. Data are shown for trials before (Pre), during (Pull) and after (Post) the force field block. [COM_catch] Center of mass (COM) sway data for catch trials for each subject are shown. COM sway is shown for catch trials in stabilizing and destabilizing forces at two levels, 2.5% and 5% body weight (BW) when participants were holding (Hold) or not holding (No Hold) the handle at the front of the treadmill. Data are shown for catch trials before (Pre; forces applied), during (Pull; no forces) and after (Post; forces applied) the force field block. [SW_catch] Step width (SW) data for catch trials for each subject are shown. SW is shown for catch trials in stabilizing and destabilizing forces at two levels, 2.5% and 5% body weight (BW) when participants were holding (Hold) or not holding (No Hold) a handle at the front of the treadmill. Data are shown for catch trials before (Pre; forces applied), during (Pull; no forces) and after (Post; for [file pone.0203776.s001.xlsx]

## Sheet: COM_block
Subject	Baseline	Baseline	De-Stabilizing												Stabilizing
			2.5% BW						5% BW						2.5% BW						5% BW
	Not Connected	Connected	No Hold			Hold			No Hold			Hold			No Hold			Hold			No Hold			Hold
			Pre	Pull	Post	Pre	Pull	Post	Pre	Pull	Post	Pre	Pull	Post	Pre	Pull	Post	Pre	Pull	Post	Pre	Pull	Post	Pre	Pull	Post
1	61.4684	53.0646	53.6717	60.3802	53.2105	53.3155	60.9668	53.3125	56.7528	74.586	54.3611	50.793	70.3985	50.323	54.8076	53.6918	58.1667	54.7746	52.2932	56.0076	53.7664	55.2488	55.2512	54.4954	52.6387	56.0534
2	71.8911	65.1778	66.6295	85.5435	66.8218	56.7517	77.1889	57.8139	65.7035	132.472	70.1007	65.557	129.182	63.7404	62.3653	46.7622	66.0337	62.5909	48.0828	64.4966	70.0761	58.2195	71.5938	59.9694	44.0791	68.6318
3	64.4979	61.4098	65.9668	74.2292	62.3035	63.3323	72.6317	60.4017	63.2908	93.8909	63.981	60.2486	82.4764	57.5487	63.5592	54.2811	64.2374	62.6002	51.1999	67.8833	68.9866	54.2875	71.8519	64.109	36.2039	64.723
4	69.1886	67.0734	66.9174	76.04	66.8374	62.8256	71.4726	63.3803	65.2404	89.0773	68.6909	60.7313	85.733	61.7506	63.7506	52.152	64.5161	61.5158	48.6181	61.9419	65.0271	54.0806	68.8893	65.0051	37.9269	68.3237
5	48.0414	38.5856	44.1105	66.288	44.6784	45.6211	59.0912	44.8944	51.9242	98.462	50.5629	45.6625	126.554	46.8594	46.2485	46.6648	50.2023	37.1136	26.1175	42.1756	50.3649	54.0532	60.459	44.6317	40.8287	55.3329
6	59.7004	55.1614	58.8366	67.9706	60.8073	65.394	75.9399	64.3028	61.2385	89.9319	63.6878	63.7669	88.8642	63.73	62.0271	56.9544	63.0799	61.4994	51.7194	64.7643	65.9572	62.1455	67.3759	66.4214	54.0721	68.6967
7	50.3706	46.637	51.0251	62.2357	53.6043	47.4035	58.0095	46.6679	52.2628	92.1698	51.7509	48.0395	76.7769	50.9865	45.8644	44.4705	49.7794	47.7084	44.9943	49.4062	56.1531	58.364	54.866	55.0026	55.1555	56.9655
8	44.3116	41.3703	39.4541	53.6031	39.4736	41.4877	46.4492	38.2078	38.7468	66.1708	37.6961	41.2195	63.9771	42.1882	39.762	33.6032	40.6245	39.4737	26.3571	37.8696	38.5051	39.6502	42.9135	36.5592	23.4034	38.4188
9	38.8015	34.709	32.0352	42.1614	32.0686	33.2256	39.1539	30.5991	32.0488	56.379	33.6987	34.1283	65.2502	33.941	31.5768	24.4106	34.2376	32.8093	20.192	33.5235	34.6281	34.4075	37.8975	30.9395	24.9029	35.1057
10	44.1194	39.3982	48.4129	57.2138	47.5585	43.0197	49.3023	41.718	47.2731	73.0279	53.5162	37.8684	66.6617	42.3341	38.1085	27.9396	42.82	45.911	36.0108	48.5071	46.7965	47.2947	58.1433	38.0889	27.97	49.352

## Sheet: SW_block
Subject	Baseline	Baseline	De-Stabilizing												Stabilizing
			2.5% BW						5% BW						2.5% BW						5% BW
	Not Connected	Connected	No Hold			Hold			No Hold			Hold			No Hold			Hold			No Hold			Hold
			Pre	Pull	Post	Pre	Pull	Post	Pre	Pull	Post	Pre	Pull	Post	Pre	Pull	Post	Pre	Pull	Post	Pre	Pull	Post	Pre	Pull	Post
1	196.243	172.29	169.31	197.2	163.155	152.282	168.705	155.763	170.699	232.036	167.681	165.845	199.511	162.832	159.8	169.415	171.55	163.304	152.004	158.339	178.656	170.02	174.27	173.46	157.508	176.289
2	198.767	182.297	181.837	214.188	181.689	151.558	181.078	154.911	176.641	293.204	187.946	181.647	267.436	180.009	171.86	145.371	179.866	165.039	146.953	162.803	186.622	188.667	198.678	158.296	166.108	180.791
3	214.504	198.908	202.092	215.958	184.452	178.434	196.985	176.158	196.275	273.74	198.715	173.98	206.756	180.92	197.941	174.76	189.418	183.739	168.49	195.86	213.682	195.227	218.375	186.722	163.068	180.861
4	199.094	188.563	196.26	199.901	184.143	156.004	158.139	150.154	180.912	237.189	189.106	159.449	185.271	157.421	164.53	146.37	162.872	158.114	138.177	159.873	176.912	165.254	180.707	167.753	139.343	164.851
5	130.831	103.273	109.847	164.907	113.975	94.2039	111.606	87.698	135.411	254.736	126.126	111.554	345.38	113.517	108.998	127.707	114.931	97.1354	85.8102	100.211	116.601	178.944	173.288	99.7238	141.197	128.077
6	202.194	179.581	187.724	206.515	182.397	184.706	192.754	179.254	173.49	212.364	182.694	175.647	194.125	176.545	173.55	172.832	179.165	169.909	170.307	185.349	191.073	203.523	195.667	182.119	176.719	184.202
7	190.465	183.199	166.527	187.441	170.456	165.922	173.977	149.21	187.618	312.605	187.906	176.895	251.516	186.272	176.017	189.715	188.32	154.514	176.863	163.544	193.87	247.283	181.251	173.244	233.593	184.713
8	136.493	129.252	117.073	149.008	113.708	97.9532	98.5222	91.0803	98.5532	144.124	93.7668	87.1423	101.574	91.6314	95.6056	84.368	90.698	101.355	69.269	93.6418	87.0052	103.454	103.674	88.7022	55.4356	88.9076
9	141.025	117.545	96.6186	123.189	93.9994	100.38	119.495	91.2528	98.5906	178.146	106.148	98.0446	171.393	94.8384	96.9571	72.5263	107.721	95.5507	73.7277	100.517	104.34	100.803	118.906	84.0458	74.3242	101.833
10	154.582	139.691	151.899	171.161	151.11	130.987	125.827	121.083	151.71	227.294	174.544	112.466	171.938	128.714	123.777	101.95	137.724	127.31	122.72	132.625	141.487	210.348	186.925	97.3395	140.163	145.051

## Sheet: COM_catch
Subject	De-Stabilizing												Stabilizing
	2.5% BW						5% BW						2.5% BW						5% BW
	No Hold			Hold			No Hold			Hold			No Hold			Hold			No Hold			Hold
	Pre	Pull	Post	Pre	Pull	Post	Pre	Pull	Post	Pre	Pull	Post	Pre	Pull	Post	Pre	Pull	Post	Pre	Pull	Post	Pre	Pull	Post
1	62.7339	45.7387	61.3581	58.641	45.3125	63.8829	76.7486	42.837	69.3272	60.0263	48.3725	65.9566	43.7266	66.1605	45.1627	38.435	66.815	43.7506	43.0629	80.3772	19.8607	30.5742	79.923	33.1352
2	95.378	56.7536	94.4347	83.4448	52.1435	87.1651	98.9637	77.0941	107.601	115.76	72.7564	114.75	38.8913	66.0385	34.8555	35.1247	63.8801	38.2239	0.934602	92.6448	12.1579	13.5656	96.4399	45.9205
3	71.6936	51.3049	76.0146	80.4095	54.5921	78.4935	68.53	52.9085	89.7337	79.9486	50.3924	80.8333	44.5698	78.8095	52.3922	47.8079	77.1018	56.8322	25.3334	95.2494	17.9069	41.1931	78.2041	42.1353
4	75.231	62.0868	78.1953	76.7968	54.5195	72.4194	64.9066	58.0003	82.7794	80.595	50.8751	87.9488	41.438	74.0067	49.0956	46.7536	69.9507	45.391	25.2483	89.404	19.6606	47.9586	87.7083	50.3199
5	59.4034	35.1624	63.3599	65.9202	32.6829	55.9341	83.4064	48.7104	76.2243	87.2828	97.6351	88.8198	28.7027	75.9035	26.0512	22.1764	41.9827	22.6183	40.8972	95.3794	48.8894	22.5523	72.2579	22.4428
6	74.1168	53.3286	81.2066	79.6476	57.0418	84.1581	103.408	40.5891	106.156	98.771	38.3559	101.511	39.1077	89.2167	45.3027	34.2602	82.6214	47.1015	16.8998	90.8428	24.9949	23.2926	107.807	22.3157
7	68.714	41.0959	71.9104	63.5522	36.9204	60.8479	63.8664	59.3419	88.8138	69.2568	41.3823	77.741	27.6801	54.5647	34.5267	32.2849	62.6249	27.7624	14.7567	84.1836	9.65179	12.4384	88.4322	11.0983
8	56.6413	40.0732	52.0792	41.9862	34.0566	46.9944	81.3252	23.0288	76.6648	76.2806	29.1192	76.7938	18.6798	56.5094	13.1375	17.7817	38.9799	17.9915	0.311633	77.9209	10.1663	7.47905	54.3809	2.38196
9	41.9954	35.5553	47.9402	33.8507	31.4451	33.953	44.951	30.5655	41.6068	42.5063	44.0603	56.9451	18.4813	30.5615	21.1745	20.7506	38.2432	22.349	5.58252	55.4356	14.7373	3.94695	46.2381	5.76131
10	52.8266	43.6726	57.5319	54.1943	34.0878	48.9374	69.6789	44.745	75.5473	63.0374	27.8292	71.9398	13.5333	50.4448	22.0522	31.4927	53.4612	27.1913	3.5946	96.8991	13.379	2.60888	63.3774	15.7389

## Sheet: SW_catch
Subject	De-Stabilizing												Stabilizing
	2.5% BW						5% BW						2.5% BW						5% BW
	No Hold			Hold			No Hold			Hold			No Hold			Hold			No Hold			Hold
	Pre	Pull	Post	Pre	Pull	Post	Pre	Pull	Post	Pre	Pull	Post	Pre	Pull	Post	Pre	Pull	Post	Pre	Pull	Post	Pre	Pull	Post
1	210.554	167.193	181.211	169.71	155.558	164.023	234.306	190.615	213.449	201.068	165.822	192.068	156.872	190.093	165.045	158.316	164.475	152.088	131.785	225.548	130.698	151.758	191.201	163.646
2	210.747	178.603	215.078	182.942	164.134	184.753	260.525	252.248	284.139	245.794	222.067	230.934	135.166	176.45	135.299	135.586	181.356	136.266	77.0639	257.907	92.4014	101.582	232.831	110.721
3	253.691	176.156	218.646	196.72	179.604	203.005	260.414	240.554	249.073	235.988	177.121	219.148	173.577	237.442	160.487	169.708	197.225	185.735	158.575	278.024	137.6	152.995	203.659	157.106
4	233.067	183.003	198.504	175.117	143.382	162.395	218.369	207.294	220.243	200.245	161.043	212.494	135.399	166.056	143.644	139.139	155.426	148.296	147.999	194.051	119.003	153.933	177.442	132.446
5	154.37	129.812	130.972	124.786	97.3103	94.7988	241.117	171.058	199.35	193.1	290.925	181.753	101.963	146.458	94.66	70.6939	104.39	72.5701	65.9396	158.109	110.681	73.1948	170.702	100.348
6	225.001	183.007	197.931	211.581	180.757	198.483	226.979	207.983	216.976	218.694	175.375	210.505	159.806	199.254	171.703	162.195	183.814	175.312	192.502	234.933	208.437	194.367	213.002	202.792
7	194.147	181.942	171.398	168.798	162.35	154.393	232.132	287.651	229.087	225.786	225.74	226.787	124.603	218.743	157.572	133.001	198.493	129.598	107.029	290.677	92.0777	111.265	257.02	114.636
8	152.525	121.196	151.121	101.049	82.9742	104.47	176.266	73.5809	166.465	135.501	63.8212	135.258	55.9394	102.66	52.5089	82.4	77.4941	85.7051	69.1906	173.646	38.1396	59.153	93.5758	55.7577
9	119.282	96.553	109.255	123.243	105.821	103.865	161.699	104.298	145.572	132.805	120.663	137.331	66.4641	103.512	88.8934	69.3939	89.8536	82.3531	39.3799	175.818	50.9261	36.6007	118.912	41.6621
10	173.349	168.53	167.75	140.276	114.777	131.323	215.232	203.619	221.375	135.428	142.031	157.857	86.7108	114.299	112.979	112.29	134.641	124.525	115.259	260.304	160.928	65.036	170.786	121.149
